# Supplementary material for: Key infection stages defending heat stress in high-temperature-resistant Blumeria graminis f. sp. tritici isolates
Source: Front Microbiol. 2022 Nov 11;13:1045796. doi: 10.3389/fmicb.2022.1045796 (PMC9691835; doi:10.3389/fmicb.2022.1045796)
Supplement: Supplementary file 1 [file Table_1.xlsx]

## Sheet: Sheet1
Supplementary table 1. Differences in infection stages of high-temperature-sensitive and resistant isolates of Blumeria graminis f. sp. tritici at 18 and 25°C.
Stage	Name of isolate	18℃				25℃				Means(±SD)
		І	Ⅱ	Ⅲ	Means(±SD)	І	Ⅱ	Ⅲ	Means(±SD)
Germination frequencies	13-10-11-1-1	0.8029	0.5642	0.6115	75.36%±0.99	0.7288	0.7432	0.6651	77.56%±0.06	76.46%±0.078
	13-11-4-2-2-1	-	0.739	0.8128		-	0.7687	0.759
	13-1-1-1	0.845	-	0.836		0.8599	-	0.7142
	13-14-7-2-2	0.7509	0.7004	0.7702		0.6949	0.7481	0.7738
	13-10-3-2-2	-	0.5174	0.8393		-	0.7641	0.8628
	13-14-8-2-2	0.7045	0.7599	-		0.7569	0.8695	-
	13-11-4-2-1-1	0.8094	0.8137	0.7365		0.7855	0.8862	0.7855
	13-1-4-1-1-1	0.8666	0.7759	0.8167		0.7734	0.8041	0.7685
Formation frequencies of appressoria	13-10-11-1-1	0.8983	0.711	0.8307	84.62%±0.06	0.8805	0.9146	0.8084	85.82%±0.05	85.22%±0.059
	13-11-4-2-2-1	-	0.779	0.8875		-	0.8347	0.828
	13-1-1-1	0.8786	-	0.9207		0.8758	-	0.8939
	13-14-7-2-2	-	0.795	0.8957		-	0.9084	0.7739
	13-10-3-2-2	-	0.8292	0.9034		-	0.9168	0.8973
	13-14-8-2-2	0.8012	0.7403			0.8462	0.8499
	13-11-4-2-1-1	0.909	0.7869	0.8723		0.8151	0.8877	0.722
	13-1-4-1-1-1	0.9447	0.8232	0.8713		0.9217	0.8908	0.8404
The of length of the appressorium germ tube （μm）	13-10-11-1-1	0.253	0.1776		11.09%±0.05	0.2207	0.2786		17.63%±0.06	14.27%±0.064
	13-11-4-2-2-1	-	0.0732	0.1148		-	0.2848	0.187
	13-1-1-1	0.1254	-	0.0729		0.1356	-	0.0813
	13-14-7-2-2	0.1126	0.1048	0.1426		0.2297		0.1932
	13-10-3-2-2	-	0.0724	0.0668		-	0.1116	0.1188
	13-14-8-2-2	0.117	0.0509	-		0.0935	0.1683	-
	13-11-4-2-1-1	0.0892	0.1394	0.0774		0.2456	0.2163	0.2011
	13-1-4-1-1-1	0.0914	0.1091	0.1167		0.1207	0.0986	0.1887
Formation frequencies of abnormal appressoria	13-10-11-1-1	52.25	27.72	27.41	33.42±7.61	36.61	33.08	27.42	34.56±6.35	33.99±6.94
	13-11-4-2-2-1	-	36.41	31.11		-	45.41	34.94
	13-1-1-1	39.01	-	28.79		36.72	-	29.54
	13-14-7-2-2	44.2	26.84	32.77		42.1	28.82	42.58
	13-10-3-2-2	-	26.93	31.9		-	26.97	33.01
	13-14-8-2-2	42.7	32.58	-		32.21	45.95	-
	13-11-4-2-1-1	32.85	45.68	24.88		42.67	37.66	30.06
	13-1-4-1-1-1	25.15	30.08	29.22		26.54	29.41	29.54
Haustorium formation frequencies	13-10-11-1-1	0.1136	0.0574	0.0501	11.30%±0.10	0.0881	0.0341	0.0138	5.62%±0.04	8.46%±0.082
	13-11-4-2-2-1		0.2011	0.0575			0.0662	0.0097
	13-1-1-1	0.3389		0.0085		0.1509		0.0047
	13-14-7-2-2	0.3549	0.1242	0.0285		0.1286	0.0429	0.0043
	13-10-3-2-2		0.0846	0.0512			0.0785	0.0332
	13-14-8-2-2	0.0747	0.0686			0.0487	0.0546
	13-11-4-2-1-1	0.0314	0.1132	0.0057		0.0121	0.067	0.0032
	13-1-4-1-1-1	0.261	0.1178	0.1167		0.0953	0.0951	0.0939
Major axis of microcolonies（μm2）	13-10-11-1-1	332.57	282.42	389.63	309.42±65.29	375.07	275.66	379.94	355.95±85.24	332.68±78.51
	13-11-4-2-2-1	-	250.54	203.49		-	276.56	228.6
	13-1-1-1	373.9	-	379.9		420.7	-	414.21
	13-14-7-2-2	327.65	259.34	288.6		369.99	240.6	235.44
	13-10-3-2-2	-	310.01	264.59		-	389.232	340.33
	13-14-8-2-2	277.38	246.217	-		400.68	395.568	-
	13-11-4-2-1-1	235.04	299.91	423.5		309.92	347.732	486.97
	13-1-4-1-1-1	436.46	297.85	-		555.27	320.46	-
Disease severity	13-10-11-1-1	0.8036	0.8528	0.8267	75.51%±0.13	0.4383	0.4522	0.3347	36.21%±0.15	55.86%±0.243
	13-11-4-2-2-1	-	0.7639	0.5222		-	0.1739	0.0253
	13-1-1-1	0.7762	-	0.9058		0.4909	-	0.498
	13-14-7-2-2	0.8886	0.5796	0.5		0.3214	0.1872	0.0466
	13-10-3-2-2	-	0.9306	0.6917		-	0.5529	0.3263
	13-14-8-2-2	0.8935	0.7327	-		0.4955	0.4539	-
	13-11-4-2-1-1	0.694	0.75	0.9206		0.3396	0.3889	0.3952
	13-1-4-1-1-1	0.7694	0.6139	0.69		0.5438	0.3889	0.39
